# Supplementary material for: Diversity and Spread of Acetolactate Synthase Allelic Variants at Position 574 Endowing Resistance in Amaranthus hybridus in Italy
Source: Plants (Basel). 2023 Jan 10;12(2):332. doi: 10.3390/plants12020332 (PMC9860533; doi:10.3390/plants12020332)
Supplement: Supplementary file 1 [file plants-12-00332-s001.zip]

Archive with 1 entries (1 files):
- plants-2072111-supplementary.pdf
